# Supplementary material for: Variations in policies for accessing elective musculoskeletal procedures in the English National Health Service: A documentary analysis
Source: J Health Serv Res Policy. 2022 May 15;27(3):190–202. doi: 10.1177/13558196221091518 (PMC9277328; doi:10.1177/13558196221091518)
Supplement: Supplemental Material - Variations in policies for accessing elective musculoskeletal procedures in the English National Health Service: A documentary analysis [file sj-xlsx-3-hsr-10.1177_13558196221091518.xlsx]

## Sheet: 1. Differences (6)
Journal of Health Services Research & Policy Variations in policies for accessing elective musculoskeletal procedures in the English National Health Service: A documentary analysis Leila Rooshenas, Sharea Ijaz, Alison Richards, Alba Realpe, Jelena Savovic, Tim Jones, William Hollingworth and Jenny Donovan
S3: Policy details
Procedure	Knee arthroscopy (2.3 and 2.9)	Hip arthroscopy (2.3)	Knee replacement (2.7)	Hip replacement (2.2 and 2.8)	Surgery for Dupuytren's contracture (2.6)	Surgery for trigger finger (2.6)	Subacromial decompression (2.1)*	Rotator cuff repair (2.4)
CCGs policies compared	Region 1 (STP1) vs Region 2 (STP2) vs Region 3 (STP3) vs Region 4a (STP4) vs Region 5 (STP5) (highest spend for lig reconstruction)	Region 1 (STP1) vs Region 6 (STP6) vs Region 4b (STP4b) vs Region 4a (STP4a)	Region 1 (STP1) versus Region 3 (STP3) vs Region 7 (STP7)	Region 1 (STP1) versus Region 8 (STP8) versus Region 3 (STP3) vs Region 9 (STP9) vs Region 10 (STP10)	Region 1 (STP1) versus Region 3 (STP3) vs Region 4a (STP4a) vs Region 4b (STP4b) vs Region 2 (STP2) vs Region 6 (STP6)	Region 1 (STP1) versus STP13 (STP13) vs Region 3 (STP3) vs Region 4b (STP4b) vs Region 2 (STP2)	Region 1 (STP1) vs Region 11 (STP11) v Region 2 (STP2) v Region 12 (STP12)	Region 1 (STP1) versus Region 2 (STP2) VS vs Region 14 (STP14)
Date policies either applied from (or, if not specified, latest date that appears on policy)	Region 1: June 2016 Region 2: Nov 2015 Region 3: April 2016 Region 4a April 2017 Region 5: April 2017	Region 1: June 2016 Region 6: March 2012 Region 4b: Dec 2016 Region 4a: May 2017	Region 1: Nov 2016 Region 3: Sep 2016 Region 7: April 2018	Region 1: June 2016 Region 3: April 2016 Region 8: Aug 2017 Region 9: Dec 2017 Region 10: April 2016	Region 1: Dec 2017 Region 3: April 2016 Region 4a: May 2017 Region 4b: Dec 2016 Region 2: Feb 2014 Region 6: Sep 2017	Region 1: Feb 2017 Region 3: Sep 2016 STP13: Oct 2014 Region 4b: Dec 2016 Region 2: Nov 2017	Region 1: Nov 2016 Region 11: June 2017 Region 2: Nov 2015 Region 12: Jan 2018	Region 1: Nov 2016 Region 2: Nov 2015 Region 14: Jan 2018
Title of policy	Region 2 policy title is 'Knee arthroscopy for chronic knee pain', whereas the rest are just titled 'knee arthroscopy'.	The Region 1 policy appears to be broad: 'Open or Arthroscopic Femoro-Acetabular Surgery for hip pain including impingement'. The Region 6 policy appears to be specifically related to impingement: 'Open or Arthroscopic Surgery for the Treatment of Femoro-acetabular Impingement Commissioning Policy' Region 4b policy name: Femoro-acetabular arthroscopic surgery (hip arthroscopy). Region 4a policy n…	Region 1 policy title ("Knee replacement surgery (including Partial and Total Knee Replacement with or without Patella Replacement or Resurfacing"); Region 3 and Region 7 just both state "Knee replacement"	The Region 1 policy includes additional detail aboout referral for osteoarthritis: "Hip replacement surgery (including referral for surgical assessment of osteoarthritis)" Region 3 just refers to 'Hip replacement (total)' Region 8 combines hip and knee replacement policies under one title ("Hip and Knee replacement"), but also includes 'hip resurfacing'. Region 9 - 'Hip replacement surgery'	No notable differences beyond alternative wording: Region 1: 'Dupytren's contracture release in adults' Region 3: 'Dupytren's contracture surgery' Region 2: 'Dupuytrens contracture' Region 4a: 'Dupuytrens contracture- surgical treatment' Region 4b: 'Management of Dupuytren’s disease with contracture' Region 6: 'Dupuytrens contracture treatment'	No semantic differences: Region 1: 'Surgical Correction for Trigger Finger in Adults Policy' versus Region 3: Trigger Finger / Tenosynovitis Surgery Region 13: Trigger Finger Region 2: Trigger Finger (Stenosing Tenosynovitis) Region 4b: Trigger Finger Surgery	Region 1: 'Shoulder impingement surgery for sub-acromial pain' and include a set of criteria that apply for either sub-acromial decompression or rotator cuff repair. There's then an extra section at the end, that states that SAD, ROTATOR CUFF REPAIR or combined SAD/ROTATOR CUFF REPAIR will only be provided if there is a 'clinically confirmed' diagnosis of one, or both. Greater Mancheseter: Arthro…	Region 14: Policy for Shoulder Surgery for Subacromial Pain Region 1 is more specific, referring to shoulder impingement and sub-acromial pain: "Shoulder impingement surgery for sub-acromial pain" Region 2 appears to be more general: "Management of shoulder pain (including referral for surgical assessment)".
Scope of policy: who aimed at, and what for (treatment or referral to secondary care?)
Who is policy aimed at?	The Region 1 policy implies that it is aimed at GPs, based on the generic statement below (which appears in all of the CCG policies analysed). This clause implies that GPs or MSK service professionals need to demonstrate adherence to the criteria: 1. All patients must be referred for an initial assessment, and where appropriate conservative management, to commissioned musculoskeletal services. Mu…	The Region 1 policy implies that it is aimed at GPs, based on the generic statement below (which appears in all of the CCG policies analysed). This clause implies that GPs or MSK service professionals need to demonstrate adherence to the criteria: 1. All patients must be referred for an initial assessment, and where appropriate conservative management, to commissioned musculoskeletal services. Mu…	The Region 1 policy implies that it is aimed at GPs, based on the generic statement below (which appears in all of the CCG policies analysed). This clause implies that GPs or MSK service professionals need to demonstrate adherence to the criteria: 1. All patients must be referred for an initial assessment, and where appropriate conservative management, to commissioned musculoskeletal services. Mu…	The Region 1 policy implies that it is aimed at GPs, based on the generic statement below (which appears in all of the CCG policies analysed). This clause implies that GPs or MSK service professionals need to demonstrate adherence to the criteria: 1. All patients must be referred for an initial assessment, and where appropriate conservative management, to commissioned musculoskeletal services. Mu…	The Region 1 policy implies that it is aimed at GPs, based on the introductory statement below which implies that GPs need to demonstrate adherence to the criteria: 1. Clinicians should assess their patients against the criteria within this policy prior to treatment. 2. Patients will only meet the criteria within this policy where there is evidence that the treatment requested is effective and th…	The Region 1 policy implies that it is aimed at GPs, based on the generic statement below (which appears in all of the CCG policies analysed). This clause implies that GPs or MSK service professionals need to demonstrate adherence to the criteria: 1. All patients must be referred for an initial assessment, and where appropriate conservative management, to commissioned musculoskeletal services. Mu…	The Region 1 policy implies that it is aimed at GPs, based on the generic statement below (which appears in all of the CCG policies analysed). This clause implies that GPs or MSK service professionals need to demonstrate adherence to the criteria: 1. All patients must be referred for an initial assessment, and where appropriate conservative management, to commissioned musculoskeletal services. Mu…	The Region 1 policy implies that it is aimed at GPs, based on the generic statement below (which appears in all of the CCG policies analysed). This clause implies that GPs or MSK service professionals need to demonstrate adherence to the criteria: 1. All patients must be referred for an initial assessment, and where appropriate conservative management, to commissioned musculoskeletal services. Mu…
Differences in specification of management setting	Region 1 and Region 4a and Region 2 make reference to treatment/management in primary/intermediary care before referral (see above) The Region 1 policy makes reference to this through a standard statement that is inserted into all of its criteria This is not mentioned in Region 3, but this might just reflect differences in the style/scope of the Region 3 policies (i.e. reference to referral pathw…	The Region 1 has standard statement about management in primary/intermediary care clinics (see above) In addition, the Region 1 actual criteria make reference to conservative treatment being documented in primary care or specialist intermediary services notes. This is not mentioned in Region 6, Region 4b, or Region 4a, but this might just reflect differences in the style/scope of the policies (i.…	The Region 1 has standard statement about management in primary/intermediary care clinics (see above). In addition, the Region 1 policy criteria specifies that patients need to have been assessed (including paper based triage where appropriate) by Musculoskeletal Services and diagnosed as suffering from end-stage osteoarthritis suitable for referral for consideration of surgery. The Region 1 crit…	The Region 1 has standard statement about management in primary/intermediary care clinics (see above). In addition, the Region 1 policy criteria specifies that patients need to have been assessed (including paper based triage where appropriate) by Musculoskeletal Services and diagnosed as suffering from end-stage osteoarthritis suitable for referral for consideration of surgery.The Region 1 crite…	N/A (not mentioned in either)	The Region 1 has standard statement about management in primary/intermediary care clinics. No details mentioned in any other policies.	The Region 1 policy has standard statement about management in primary/intermediary care clinics. There is reference to treatment being administered by GPs or physiotherapists in the Region 1 actual policy criteria. No specific reference to this in the Region 2 policy (although there is reference to conservative care treatments) No reference in Region 12 policy	The Region 1 policy has standard statement about management in primary/intermediary care clinics. There is reference to treatment being administered by GPs or physiotherapists in the Region 1 actual policy criteria. No specific reference to this in the Region 2 policy (although there is reference to conservative care treatments) No mention in Region 14
Specification of other treatments/interventions
Differences in specification of types of conservative/non-surgical treatments - Whether conservative care mentioned or not - Types of conservative care mentioned	Differences in whether conservative treatment/management mentioned at all; if mentioned, differences in specification. 4 out of 5 policies mention conservative care in some capacity, but this is not mentioned at all in one policy. Region 1 and Region 2 policies give examples of the types of conservative care that might be prescribed: Region 2: "lifestyle advice, optimum pharmacological treatments…	Similarities in terms of all policies referring to a period of conservative treatment for hip arthroscopy, however... Differences in details of what conservative therapy entails: Region 1 refers to "activity modifications, restriction of exercise, and avoidance of symptomatic motion" with no reference to pharmacological interventions or physiotherapy services; Region 6 requires patients to have t…	Similarities in that conservative treatments and management approaches mentioned in all policies, but there are differences in the details of conservative treatments/management approaches mentioned: Region 3 gives examples of non-surgical treatments ("adequate doses of NSAID analgesia, weight control treatments and physical therapies"), but does not indicate any/all of them are manadatory; Region…	Similarities in that non-surgical treatment and management are mentioned in all policies; the types of treatment/management are broadly similar Differences in terms of whether 'self management/education/lifestyle modificaion' appear in policies - it is represented in Region 3 in a diagram and accompanying text (but not the policy criteria). Not mentioned in Region 8. Differences in the specificit…	N/A	Differences across the policies, in terms of whether 'non-invasive conservative treatment' (not including injections) is essential; there are also differences in specification of the numbers of injections required. Region 13: Three months of 'conservative non-invasive treatment' specified (as essential), and one corticosteroid injection thereafter (though there are get out clauses): -Patients dia…	Similarities, in terms of non-surgical treatment/management being required in some capacity before surgery considered. However, differences in detail of specification of types of non-surgical treatment/management Region 1 distinguishes between conservative therapy and steroid injections, by presenting them as two separate essential clauses. Both are essential. -There is no specification of what t…	Differences in whether conservative treatment/management is required, depending on diagnosis Differences in specification of the above, where required. Region 1 distinguishes between conservative therapy and steroid injections, by presenting them as two separate essential clauses. Both are essential. -There is no specification of what the conservative therapy HAS TO entail, but examples are provi…
Differences in time spent on types of non-surgical care/conservative care	Region 1 specifies 'at least 3 months' of conservative treatment; Region 2 specifies 12 months of conservative treatment (though there is a get out clause saying this can be shorter for patients who have mechanical locking or sympoms that woren with cons treatment); There is no mention of conserative therapy in Region 3. No mention of duration in Region 4a or Region 5	Differences in specification of time period on conservative management (3 months in Region 1, no mention of time period in Region 6 policy; 6 months in Region 4b; no mention in Region 4a). Region 1: "[...] funding approval for surgical treatment will only be provided by the CCG for patients meeting these general criteria set: The patient has fully engaged with conservative therapy for at least 3 …	The Region 1 policy specifies a time-frame (6 months) for conservative treatment; Region 3 does not specify a time period. Region 7 specifies a 3 month time-frame	The Region 1 policy specifies a time-frame for non-surgical treatments (6 months); Region 8 and Region 3 (same policies) do not mention a time period for conservative treatment requirements. Region 9 does not specify a time period Region 10 do not specify a timeframe Region 1: "Referral to secondary care and subsequent treatment may be provided where [...] (the) patient has: Fully engaged with co…	N/A	Differences in length of time specified for conservative treatment/management: Specification of non-invasive treatment for 3 months in Region 13 (essential) Not specified in Region 3 or Region 2 Specification of conservative care for 6 months in Region 1 (but get-out-clauses included) Specification of conservative care for 2 months in Region 4b Also, differences in number of injections specified …	Differences in length of time specified for conservative treatment/management: Region 1 specifies 6 weeks of 'conservative care' (examples provided: "...such as education, rest, cessation of painful activity, a course of physiotherapy, NSAIDs and analgesia") without improvement of symptoms: 1. The patient has been assessed (including paper based triage where appropriate) by Musculoskeletal Servic…	Region 1 specifies 6 weeks of 'conservative care' (examples provided: "...such as education, rest, cessation of painful activity, a course of physiotherapy, NSAIDs and analgesia") without improvement of symptoms: 1. The patient has been assessed (including paper based triage where appropriate) by Musculoskeletal Services and undertaken a minimum of six weeks of conservative treatment, as advised …
Differences in dignostic information
Reference to particular condition/diagnosis as a pre-requisite to receiving surgery	SIMILARITIES: Evidence of joint derangement specified in Region 1, Region 2, Region 5, and Region 4a (but all have 'get out clauses' - see later) and only examples of join derangement specified in Region 3. The specification/definition of 'evidence of joint derangement' is different across these policies (See below). Differences in specification of osteoarthritis with mechanical locking, as indic…	Similarities: all policies required a diagnosis of FAI Region 6: Diagnosis of definite femoro-acetabular impingement defined by appropriate investigations, X-rays, MRI and CT scans. Region 4a: A definite diagnosis of hip impingement syndrome /femoro-acetabular impingement (FAI) has been made by appropriate investigations, X-rays, MRI and CT scans Region 1: Diagnosis has been confirmed by appropri…	The Region 1 policy specifies that patients need to have been assessed (including paper based triage where appropriate) by Musculoskeletal Services and diagnosed as suffering from end-stage osteoarthritis suitable for referral for consideration of surgery. No such diagnosis is specified in Region 3 or Region 7	The Region 1 policy specifies that patients need to have been assessed (including paper based triage where appropriate) by Musculoskeletal Services and diagnosed as suffering from end-stage osteoarthritis suitable for referral for consideration of surgery. No references to this diagnosis as being essential in Region 3, Region 8, Region 9 or Region 10 policies; Region 10 specifies that symptoms ar…	N/A	N/A	Similarities, in that all policies require patients to have impingement syndrome as an indication for surgery (termed 'Shoulder Impingement Surgery for Subacromial Pain' in Region 1, and 'shoulder arthroscopy' in Region 11, 'shoulder surgery' in Region 2 and 'arthroscopic subacromial decompresson' in Region 12). Region 11 and Region 2 cover other indicaitons for shoulder surgery; this is reflecte…	Similarities in that all policies refer to a diagnosis of rotator cuff tear
Differences in specification/definition of a diagnosis or condition	There are similarities in the requirement for 'internal joint derangement', though the specification is slightly different across these policies - 'meniscal tear' is mentioned in Region 4a and Region 5, but not mentioned in Region 1. Region 2 policy does not specify what is meant by 'evidence of joint derangement'. Region 3 mentions 'meniscal repair' in list of indications for knee arthroscopy (b…	N/A	As above	As above	N/A	Region 1 includes an additional section on arthritis, which has a more unobstructed route to surgery; this does not appear in any other policy: Patients with Trigger Finger and Inflammatory Arthritis The CCG will agree to fund surgical intervention for trigger finger where the: 1. Patient has been diagnosed with inflammatory arthritis. AND 2. There is a joint agreement by the patient’s Rheumatoid…	No meaningful differences in terms of specification of diagnoses, for comparable elements of policies. Region 2 policy and Region 11 policy both mention criteria for operating on a more extensive list of diagnoses, but policies both have a wider scope compared to Region 1 and Region 12 (i.e. Region 2 covers 'shoulder pain' and Region 11 is about shoulder arthroscopy, whereas Region 1 policy is sp…	Region 2 distinguishes between full and partial tears. Partial tears require an additional 3 or more months of physiotherapy. Region 1 and Region 14 both state "Rotator Cuff Repair for patients who have a clinically identified torn rotator cuff." Region 14 specifies need for either a diagnosed 'full tear' or fulfillment of conservatve care requirements. Region 1 does not make any distinctions bet…
Diagnostic investigations (e.g., imaging tests)	There are no strict requirements for diagnostic evidence in any of the policies. There are similarities in that evidence of joint derangement from either an MRI or clinical examination is mentioned in Region 1, Region 2, Region 5 and Region 4a: Region 1: 1.1.Clinical examination (or MRI scan) has demonstrated clear evidence of an internal joint derangement (i.e. ligament rupture or loose body wit…	Similarities across all policies- imaging tests essential: Region 6: Diagnosis of definite femoro-acetabular impingement defined by appropriate investigations, X-rays, MRI and CT scans. Region 4a: A definite diagnosis of hip impingement syndrome /femoro-acetabular impingement (FAI) has been made by appropriate investigations, X-rays, MRI and CT scans Region 1: Diagnosis has been confirmed by appr…	Radiological features of disease are essential in the Region 3 policy: patients need to have either moderate or severe features of radiological disease (which are defined in a table appended to the policy); The Region 1 policy mentions similar clauses, but includes get-out clauses (through the 'OR' operator- see below). The Region 7 policy makes no reference to imaging	The Doret and Region 10 policies specify that there needs to be radiographic evidence of joint degeneration; this is not mentioned in Region 1 or Region 8 or Region 3 policies.	N/A	The Region 4b policy states that an ultrasound is essential; this does not appear in any other policy: Surgical repair will be routinely commissioned if the following conditions are met: • Moderate to severe symptoms ongoing for at least two months not responding to conservative treatment • Trial of at least two corticosteroid injections followed by ultrasound scan with or without a further corti…	Differences in imaging test requirements The Region 2 policy - MRI step appears essential (particularly for rotator cuff surgery): Surgery: Where an MRI scan/ultrasound has demonstrated evidence of a full thickness rotator cuff tear or significant superior labral anterior-posterior tear (detachment of labrum), shoulder surgery will be funded. For other conditions, before shoulder surgery will be …	The Region 2 policy - MRI is essential for diagnosing rotator cuff tear. Surgery: Where an MRI scan/ultrasound has demonstrated evidence of a full thickness rotator cuff tear or significant superior labral anterior-posterior tear (detachment of labrum), shoulder surgery will be funded. For other conditions, before shoulder surgery will be funded, patients should have undergone further conservativ…
Differences in permitted role of using the procedure itself for diagnostic purposes	In Region 1 knee arthroscopy for 'diagnostic purposes only' does not appear to be permitted at all. In Region 2 and Region 5, arthroscopy for diagnostic purposes is only permitted in cases where there is ongoing clinical uncertainty: Region 2: 4. use as a diagnostic tool, except in cases where there is on-going diagnostic uncertainty following both clinical examination and non-invasive imaging pr…	N/A	N/A	N/A	N/A	N/A	Region 2 policy specifies that shoulder arthroscopy will not be funded for diagnostic purposes; no reference to this in any other policy.	N/A
Diagnoses/conditions that invalidate eligibility ('exclusions')	Not relevant, as all of the policies indicate this procedure is only funded in select circumstances (indicated above), with the implication that any diagnosis/condition not listed in the eligibilty critera constitute exclusions. Some policies reinforce exclusions, by presenting the alternate scenario for eligibility critera (e.g. Region 4a states knee arthroscopy for treatment of osteroarthritis …	Region 6, Region 4b and Region 1 specify exclusion criteria that differ slightly); these criteria are not specified in Region 4a -- but the latter states that any patients who do not filfill the eligibilit criteria mentioned will be excluded (but can go down exceptional funding route). The Region 6 and Region 4b policies have an additional exclusion clause not listed in Region 1 policy: patients …	N/A	N/A
Red flag' diagnoses/conditions that allow patients to bypass other criteria	Differences: Region 1, Region 5, Region 2 and Region 4a all mention scenarios where policy can be bypassed for urgent care. No red flag scenarios in Region 3. This is referred to as 'red flag conditions' in Region 1 and 'red flag symptoms' in Region 4a, where conditions/symptoms are listed. There is slight difference in the conditions/symptoms listed: Region 1: If clinical assessment suggests the…	Region 4a mentions red flag conditions: Red flag conditions include infection, carcinoma, nerve root impingement, bony fracture, and avascular necrosis Other policies do not state these.		Region 1 states: Exceptions The requirement to undergo conservative management does not apply for immediate/urgent referral to orthopaedic services in respect of: -Evidence of infection in the hip joint. -Conditions (such as AVN-avascular necrosis) leading to a rapid deterioration in the joint where delay to treatment would be unreasonable. No details specified in Region 3, Region 8, Region 10 or…		The Region 1 policy states two 'get out clauses' for accessing surgery which do not appear in the other policies The CCG will agree to fund surgical intervention for trigger finger where the: 1. Patient has been diagnosed with inflammatory arthritis. AND 2. There is a joint agreement by the patient’s Rheumatoid Arthritis Consultant and Hand Surgeon that their trigger finger is unlikely to be corr…	Region 2 policy mentions that patients with a traumatic injury or dislocation may be referred to Trauma and Orthopaedics. Region 12 policy directs reader to red flag symptoms on page 16, in additional information: "...unless red flag identified (use Appendix 1 of the RCS - Commissioning Guide 2014: Subacromial Shoulder Pain)..." No similar references in Region 1 policy or Region 11 policies.	Region 2 policy mentions that patients with a traumatic injury or dislocation may be referred to Trauma and Orthopaedics. No mention in Region 1 or Region 14 policies.
Differences in criteria relating to symptoms - severity and persistance
Symptoms: types, severity, persistence/duration	Differences in symptoms relating to 'exclusions'. All policies except for Region 2 mention 'intractable knee pain' in the policy criteria. This is explictly mentioned as an exclusion criterion for surgery in Region 1 (regardless of clinical opinion), but potentially permitted in Region 3 (exceptional circumstances), Region 5, and Region 4a (exceptional circumstances, commissioned via prior approv…	Similarities: All policies specify 'severe symptoms of FAI' and/or compromised function. Some elaborate on these. Some add in clauses Differences: differences in how 'degree of severity' and 'length of time' considerations interact with other policy criteria. These differences are based on different use of 'AND'/'OR' operators. In Region 1- need to have 'severe symptoms', which either last for 6 …	Similarities: all policies have clauses relating to symptom severity, defined in terms of pain and functional impairment. Differences: The thresholds for different severities of pain/functional impairement differ. In Region 1, patients need to have at least 'intense' pain and at least moderate functional impairment (but there are get out clauses). In Region 3, patients need to have 'moderate' pai…	Similarities: all policies have clauses relating to symptom severity, defined in terms of pain and functional impairment. Differences: The thresholds for different severities of pain/functional impairement differ. In Region 1, patients need to have at least 'intense' pain and at least 'moderate' functional impairment (but there are get out clauses). In Region 8 and Region 3, patients need to have…	Similarities, in that the degree of flexion deformity is mentioned in all policies (with exception to the policy that directs reader to NICE Clinical Knowledge Summary). However, differences in the degree and location of flexion deformity mentioned: Region 1: The patient has a 30 degree, or greater, fixed flexion deformity at either the metacarpophalanageal joint or proximal interphalangeal joint…	Differences in terms of specification of symptom severity, and whether these are 'graded' or not: Region 1 states that surgery may be provided if the patient has a "fixed flexion deformity that cannot be corrected by conservative measures" Region 13 specifies that surgery may be offered if "the patient has a fixed flexion deformity that cannot be corrected by conservative measures" (note: it also…	Region 12 policy refers to red flag symptoms on page 16, in additional information: "...unless red flag identified (use Appendix 1 of the RCS - Commissioning Guide 2014: Subacromial Shoulder Pain)..." Others do not.	N/A
Duration of symptoms	N/A	All policies specify 'severe symptoms of FAI', but there are differences in the required duration of symptoms. These differences are based on different use of 'AND'/'OR' operators. In Region 1, patients can bypass the requirement to have symptoms for 6 months if they: a) require 'urgent' treatment within a 6-8 month time-frame, or b)where failure to treatment is likely to significantly compromise…	N/A	N/A	N/A	Region 4b specifies: Moderate to severe symptoms ongoing for at least two months not responding to conservative treatment No similar detail in other policies.	Region 12 states that patients must have had symptoms for at least 3 months from the start of conservative treatment. These details not specified in Region 1 or Region 2 or Region 11.	Three months of symptoms in Region 14 (since initation of treatment)
Explanations/definitions of symptom severity	N/A	Differences in terms of whether 'severe symptoms' are defined (and if so, how- e.g. Region 4a give examples; Region 4b mentioned an objective scoring tool). Some policies specify compromised function as a sub-component of 'severe symptoms' (e.g. Region 1), whereas others include it as a separate clause in the policy (some of which specify it as essential, and others that specify it as an alternat…	Differences in definitions of different descriptors of symptom severity. Inconsistencies in whether impact on life references are defined. Symptom severity definitions Region 1 and Region 3 both include additional information appended to explain what is meant by different descriptors of pain and functional impairment referred to in the policy wording. Region 7 does NOT have this; rather, they ado…	The Region 9 policy describes pain as 'presistent, severe, relevant pain' but does not define this; descibes and defines the required level of functional impairment as: "functional limitation of the affected joint sufficient to significantly reduce the patient’s quality of life by impairing mobility and / or interfering with their sleep regularly"; The Region 10 policy describe pain level as "sho…	Region 1 use their standard definition which appears in all Region 1 policies that refer to significant functional impairment: "Significant functional impairment is defined by the Region 1 Health Community as: - Symptoms preventing the patient fulfilling routine work or educational responsibilities - Symptoms preventing the patient carrying out routine domestic or carer activities." Region 3 and …	Region 1 use their standard definition which appears in all Region 1 policies that refer to sig functional impairment; Region 3 specifies that surgery will be funded where "Severe functional limitations affect lifestyle/occupation No mention of these statements in other policies.	Differences in whether impact of symptoms on life specified or not, and defintions: Region 1 use their standard definition which appears in all Region 1 policies that refer to sig functional impairment; Significant functional impairment is defined by the Region 1 Health Community as:  Symptoms preventing the patient fulfilling routine work or educational responsibilities  Symptoms preventing th…	Differences in whether impact of symptoms on life specified or not, and defintions: Region 1 use their standard definition which appears in all Region 1 policies that refer to significant functional impairment: Symptoms are severe and cause significant functional impairment. Significant functional impairment is defined by the Region 1 Health Community as:  Symptoms preventing the patient fulfill…
THRESHOLD MODIFIERS
Differences in 'essential' requirements (i.e. the bare minimum criteria patients HAVE to meet) (note - this is linked with 'get out clauses', below).	Evidence of joint derangement from MRI/clinical examination seems necessary in Region 2, but there is a 'get out clause' in Region 1 (where patients with mechnical locking and confirmed osteoarthritis appear to be able to bypass the requirement for MRI/clinical examination). There is also a get out clause around criteria for conservative treatment in Region 4a: where conservative treatment has fa…	All policies specify 'severe symptoms of FAI' as essential, but there are differences in the required duration of symptoms. These differences are based on different use of 'AND'/'OR' operators. In Region 1, patients can bypass the requirement to have symptoms for 6 months if they: a) require 'urgent' treatment within a 6-8 month time-frame, or b)where failure to treatment is likely to significant…	The Region 1 policy refers to significant functional impact in conjunction with different clauses; Region 3 states it as an essential criterion. Region 3 policy required patients to have radiological features of disease in some capacity. There are get out clauses around this in Region 1. There is no mention of radiological features of disease in Region 7. Patients need to have tried conservative …	Some degree of pain or functional impairment is needed to access surgery (after having tried conservative treatment), although there is a distinction between Region 3/CM and Region 1. Region 1 has two major get out clauses (both quite subjective, potentialy shaped by surgeon judgment). These enable surgeons to fast-track surgery in patients who: 1) have 'severe functional impairment' and 'severe …	In Region 1, Region 3, and Region 4a patients need to have a 30 degree or greater (or greater than 30 degree) flexion deformity at either the metacarpophalangeal joint or the proximal interphalangeal joint. Region 1 then adds an additional clause (AND operator) which specifies that patients also need to satify at least one of the following: a) be unable to flatten their fingers on a table; b) hav…	The criteria across the three policies seem similar, but associations between the clauses differ, leading to different essential requirements, and differences in the routes (and stringency) of pathways to potential treatment. Region 1 has no single essential stadalone criterion, in contrast to the other CCG policies; Region 3 specifies 'lifestyle impact' as an essential criterion and NEL specifie…	In Region 1, patients need to have had 6 weeks of cons care; a steroid injection (unless shoulder weakness detected, or there is suspicion of rotator cuff tears, this criterion can be overuled); have had the options discussed with them and be fit for surgery, and have significant functional impairment. In CAM, patients need to have had conservative treatment, physio for three months, (possbly an …	In Region 1, patients need to have had 6 weeks of cons care; a steroid injection (unless shoulder weakness detected, or there is suspicion of rotator cuff tears, this criterion can be overuled); have had the options discussed with them and be fit for surgery, and have significant functional impairment. In CAM, patients need to have had conservative treatment, physio for three months, (possbly an …
Differences in use of 'AND/OR' operators and 'get out clauses'	Evidence of joint derangement from MRI/clinical examination seems necessary in Region 2, but there is a 'get out clause' in Region 1 (where patients with mechnical locking and confirmed osteoarthritis appear to be able to bypass the requirement for MRI/clinical examination). There is also a get-out-clause around criteria for conservative treatment in Region 4a: "where conservative treatment has f…	Differences in symptom duration/severity are partly due to differnces in use of 'AND'/'OR' operators. In Region 1, patients can bypass the requirement to have symptoms for 6 months (essential in other areas) if they: a) require 'urgent' treatment within a 6-8 month time-frame, or b)where failure to treatment is likely to significantly compromise surgical options at a future date: 7. Have severe s…	On the surface of it, the policies covers similar criteria for surgery, although Region 1 has additional 'get out clauses' (using the 'OR' operator) that provide more opportunity to access surgery. In particular, 'joint instability' with 'significant functional impairment' appears as a criterion in Region 1, allowing patients to bypass radiographic evidence criteria. 'Limited mobility or instabil…	Region 1 has two major get out clauses (both quite subjective, potentialy shaped by surgeon judgement). These enable surgeons to fast-track surgery in patients who: 1) have 'severe functional impairment' and 'severe persistent pain', who are at risk of losing their independence and surgery may relieve this AND conservative treatment is contra-indicated 2) Patients are at risk of destruction of th…	There are differences in policy meaning due to different use of AND/OR operators and inconsistent insertion of 'get-out-clauses' In Region 1, Region 3, and Region 4a patients need to have a 30 degree or greater flexion deformity at either the metacarpophalangeal joint or the proximal interphalangeal joint. Region 1 then adds an additional clause (AND operator) which specifies that patients also n…	The criteria across the policies seem similar, but associations between the clauses differ, leading to different essential requirements, and differences in the routes (and stringency) of pathways to potential treatment. Region 1 has no single essential standalone criterion; The Region 1 policy states two 'get out clauses' for accessing surgery which do not appear in the other two policies The CCG…	In Region 1, steroid injection is an essential criterion, although patients who have shoulder weakness indicative of structural damange or suspected rotator cuff tear can bypass this, depending on patient preferences. Region 2 policy specifies the following clause, in relation to the need for 6 months of further physiotherapy once impingement has been confirmed: "Where there is clear evidence of …	In Region 1 and Region 2, conservative treatment is essential. In Region 14, conservative management criteria can be bypassed if there is a clinically diagnosed full rotator cuff tear ('OR' operator).
Specification of what a potentially subjective phrase means
Differences in whether/how other subjective terms/terms open to interpretation are defined	In Region 4a, there is some subjectivity around the clause about it being 'clear' that conservative care won't be effective. Same with Region 5				N/A	N/A	Region 11 has some subjectivity around steroid injections:  Activity modification  Physiotherapy and exercise programme  Oral analgesics, including NSAIDs (unless contraindicated)  Steroid injections to the affected part of the joint where clinically appropriate Region 11 and Region 1 have 'clinically confirmed' diagnosis in their policies.
Differences in specific reference to conditions/scenarios that do not warrant treatment (i.e. nullify adherence to any other criteria)
Reference to prior receipt of procedure	Region 1 specifies that patients who have had prior arthroscopy to the knee ARE excluded; this clause does not appear in the other two policies: OR 2. The patient has previously had an arthroscopy to treat the affected knee. Region 1 specifies that patients who have received the procedure in question in the past for limited or diminishing benefit, they are unlikely to be approved for funding agai…	Region 1 specifies that patients who have received the procedure in question in the past for limited or diminishing benefit, they are unlikely to be approved for funding again (this is stated in generic part of the policy, before the policy-specific criteria): 5. Funding approval will only be given where there is evidence that the treatment requested is effective and the patient has the potential…	Region 1 specifies that patients who have received the procedure in question in the past for limited or diminishing benefit, they are unlikely to be approved for funding again (this is stated in generic part of the policy, before the policy-specific criteria): 5. Funding approval will only be given where there is evidence that the treatment requested is effective and the patient has the potential…	Region 1 specifies that patients who have received the procedure in question in the past for limited or diminishing benefit, they are unlikely to be approved for funding again (this is stated in generic part of the policy, before the policy-specific criteria): 5. Funding approval will only be given where there is evidence that the treatment requested is effective and the patient has the potential…	Region 1 specifies that patients who have received the procedure in question in the past for limited or diminishing benefit, they are unlikely to be approved for funding again (this is stated in generic part of the policy, before the policy-specific criteria): 5. Funding approval will only be given where there is evidence that the treatment requested is effective and the patient has the potential…	Region 1 specifies that patients who have received the procedure in question in the past for limited or diminishing benefit, they are unlikely to be approved for funding again (this is stated in generic part of the policy, before the policy-specific criteria): 5. Funding approval will only be given where there is evidence that the treatment requested is effective and the patient has the potential…	Region 1 specifies that patients who have received the procedure in question in the past for limited or diminishing benefit, they are unlikely to be approved for funding again (this is stated in generic part of the policy, before the policy-specific criteria): 5. Funding approval will only be given where there is evidence that the treatment requested is effective and the patient has the potential…	Region 1 specifies that patients who have received the procedure in question in the past for limited or diminishing benefit, they are unlikely to be approved for funding again (this is stated in generic part of the policy, before the policy-specific criteria): 5. Funding approval will only be given where there is evidence that the treatment requested is effective and the patient has the potential…
Use of procedure for particular clinical activities*	Debridement: -Region 1 does not allow this, but specifies in relation to meniscal tear repair -Region 2 specifies debridement is not permitted, except for cases where there is a history of mechanical locking. -Region 4a states "Knee arthroscopy should NOT be carried out for [...] treatment of osteoarthritis including arthroscopic lavage and debridement. Later states, "this should not be offered a…	N/A	N/A	N/A	N/A	N/A	N/A	N/A
References to particular forms of the procedure/device in question*	Not entirely cear if debridement is permitted in Region 1. Region 4a states debridement is not allowed, but caveats that there are exceptions (where osteoarthritis with history of mechanical locking). Region 1 states that debridement is an exclusion - implies never allowed? (Mechanical locking and ostearthritis mentioned in general criteria before exclusions, but not in relation to debridement - …	N/A	The Region 1 policy makes reference to particular types of prosthesis not being funded, but no similar references appear in other policies. Commissioned Prosthesis The CCG will only fund standard prostheses conforming with NICE guidelines and that are Orthopaedic Data Evaluation Panel [ODEP] 10A rated, on a trajectory to achieve this rating, or within an ODEP-approved multicentre research trial. …	The Region 1 and Region 9 policies make reference to particular types of prosthesis will and will not being funded: Commissioned Hip Prosthesis The National Institute for Clinical Excellence guidance states that setting a standard revision rate for prostheses lower than that of 5% at 10 years, is appropriate. Therefore, the prostheses to be used must have rates (or projected rates) of revision of…	N/A	N/A	N/A	N/A
In making diagnosis (and decision-making in lead up to surgery)*	Region 2 policy specifies that only secondary care consultants or specialists in MSK services can refer for MRI (i.e. not GPs?). These details are not specified in Region 1 or Region 3. Referral for MRI scans should only be made by secondary care consultants or specialists working in CCG commissioned MSK services.	Region 6, Region 4b and Region 4a specify that the surgeon who made the diagnosis should specialise in 'young adult hip surgery' and each case needs to have been discussed with a specialist musculoskeletal radiologist E.g.: Region 4a: An orthopaedic surgeon who specialises in young adult hip surgery has made the diagnosis in collaboration with a specialist musculoskeletal radiologist Region 1 doe…	N/A	N/A	N/A	There is some reference to the need for joint agreement between the Rheumatoid arthritis consultant and hand surgeon that surgery would be beneficial, in the Region 1 policy section on patients with arthrisits accessing trigger finger surgery.	Region 12 policy states that only trained practitioners can give injection Region 1 policy also states that injections should be given by GP or trained physiotherapist No specification in Region 2 or Region 11 policy	N/A
Differences in specified patient characteristics
Patient age	The Region 2 policy differs to the others because it implies that the criteria do NOT apply to patients UNDER 18.	Region 1 states that patients need to be aged 19 or over; Region 6 policy states that patients need to be aged between 18-50. Region 4b states patients need to be aged between 18-50 Region 4a - not mentioned	N/A	N/A	N/A	N/A	N/A	N/A
Policy criteria compared with national guidance	NICE CG177 (Osteoarthritis: care and management): "Do not refer for arthroscopic lavage and debridement[3] as part of treatment for osteoarthritis, unless the person has knee osteoarthritis with a clear history of mechanical locking (as opposed to morning joint stiffness, 'giving way' or X-ray evidence of loose bodies). [2008, amended 2014]" No disagreement with any of the regional policies. NICE…	Arthroscopic femoro–acetabular surgery for hip impingement syndrome (IPG408) The guidance simply states that management includes conservative measures... The management of hip impingement syndrome includes conservative measures, such as modification of activity and non-steroidal anti-inflammatory medication. It also states that patients with "advanced osteoarthritic degeneration may require a tot…	NICE CG177 The clinical guidelines is about management of osteoarthritis. NICE doesn't recommend radiographic evidence for diagnosing osteoarthritis - in fact, it suggests diagnosing WITHOUT investigation in patients aged 45 with certain critreria. EXTRACTS: Diagnose osteoarthritis clinically without investigations if a person: is 45 or over and has activity-related joint pain and has either no m…	See information relating to CG177 in 'knee replacement'. NICE IPG363: Minimally invasive total hip replacement Disability arising from hip pain is common and is usually caused by osteoarthritis. Conservative treatments include medication (antiinflammatories and analgesics) and physiotherapy. If conservative treatments fail, hip resurfacing or a hip replacement may be necessary. NICE TA304: Total …	Nice Clinical Knowledge Summary (CKS) November 2015 https://cks.nice.org.uk/dupuytrens-disease#!scenario Distinguishes between patients with Dupuytren's disease without contracture, and patients with Dupuytren's contracture. Diagnosing: Take a thorough history asking about: Loss of hand function such as functional limitations affecting work or leisure activities, problems with grasping objects, s…		The NICE-approved 2014 commissioning guide advises that patients should be managed in primary and intermediary care. With exception to RED FLAG cases, they should be offered: a) conservative therapy b) Structured, goal-setting physio for 6 weeks - maybe another course of physio if there's improvement c) One steroid injection - maybe another afer 6 weeks, if there's been good response to the first…	The NICE-approved 2014 commissioning guide advises that patients should be managed in primary and intermediary care. With exception to RED FLAG cases, they should be offered: a) conservative therapy b) Structured, goal-setting physio for 6 weeks - maybe another course of physiotherapy if there's improvement c) One steroid injection - maybe another afer 6 weeks, if there's been good response to th…
			Summary of NICE guidance compared with regional policies: - NICE guidance does not explicitly recommended radiographic investigation; it also specifies that clinical diagnosis, without investigation, is sufficient if the patient is aged 45 and over.
